# Supplementary material for: Oncogene EVI1 drives acute myeloid leukemia via a targetable interaction with CTBP2
Source: Sci Adv. 2024 May 15;10(20):eadk9076. doi: 10.1126/sciadv.adk9076 (PMC11095456; doi:10.1126/sciadv.adk9076)
Supplement: Supplementary file 2 — Table S1 [file sciadv.adk9076_table_s1.zip]

Archive with 1 entries (1 files):
- adk9076_table_s1.xlsx
