# Supplementary material for: Oncogene EVI1 drives acute myeloid leukemia via a targetable interaction with CTBP2
Source: Sci Adv. 2024 May 15;10(20):eadk9076. doi: 10.1126/sciadv.adk9076 (PMC11095456; doi:10.1126/sciadv.adk9076)
Supplement: Supplementary file 2 — Table S1 [file sciadv.adk9076_table_s1.zip › adk9076_table_s1.xlsx]

## Sheet: DataAvailability_PerFigure
figure panel	data type	location	accession	name_supplementary_data	data format	description
1A	mass_spectrometry	ProteomeXChange	PXD043333	Raw MS data	text; raw data	Raw proteomics data; EVI1_vs_IgG in MUTZ3 log2 IBAQ (maxquant quantification)
3E	mass_spectrometry	ProteomeXChange	PXD048760	Raw MS data	text; raw data	Raw proteomics data; EVI1 & IgG IP in PLDLS+DOX and PLASS+dox samples ; see design table on ZENODO for sample details
1A	mass_spectrometry	ZENODO	10.5281/zenodo.10650341	MassSpec_MUTZ3_EVI1vsIgG.txt	text	EVI1_vs_IgG in MUTZ3 log2 IBAQ & DE analysis from Perseus
1B & S1C	mass_spectrometry	ZENODO	10.5281/zenodo.10650341	MassSpec_MUTZ3_EVI1vsIgG_Clusters.txt	text	cluster data
S1E	mass_spectrometry	ZENODO	10.5281/zenodo.10650341	MassSpec_NFS78_BiotagvsNoBiotag.txt; MassSpec_NFS78_BiotagvsNoBiotag_designTable.xlsx	text & xlsx	Biotag vs no biotag NFS78 Mascot scores & DE analysis from Perseus; Design table to make sense of column names
3E	mass_spectrometry	ZENODO	10.5281/zenodo.10650341	MassSpec_MUTZ3_PLDLSvsPLASS_DIA_results[.xlsx&csv]; MassSpec_MUTZ3_PLDLSvsPLASS_DIA_DesignTable.csv	csv & xlsx	Differential enrichment with minProb imputation from DEP; design table includes column names used for analysis; quantification method is DIA
1C, 1E, S2B, 3F, 3G, S6B	chip_seq	GEO	GSE236010	see GEO_perfigure	bigwig, narrowpeak and fastq	Sheet GEO_perfigure details which track was used for which figure panel
	chip_seq	github*	Github & Geo	chipseq-corrplots/CTBP_Mutz3_peaks.narrowPeak; chipseq-corrplots/EVI1_Mutz3_peaks.narrowPeak	narrowPeak	MACS2 peak calls on EVI1 and CTBP2 peaks (the windows used for generating correlation plots and heatmaps)
3G	chip_seq	ZENODO	10.5281/zenodo.10650341	ChIPseq_EVI1_2747.bigwig	bigwig	processed EVI1 chipseq file for inv(3) patient (raw data available upon request - will be uploaded to EGA). All other processed files are availabe on GEO
1D, S3A	chip_seq	github*	Github	chipseq-corrplots/counts_CTBP2peaks.txt;chipseq-corrplots/counts_EVI1peaks.txt	text	diffbind counts in EVI1 and CTBP2 MUTZ3 peaks
	chip_seq	github*	Github	chipseq-corrplots/heatmaps_corr.RMD	.RMD	Script for correlation plots
S6A, S6C	chip_seq	ZENODO	10.5281/zenodo.10650341	DiffBind_20230816_PLASSvsPLDLS_CTBP2.csv	csv	Diffbind results for 4xPLASS and 4xPLDLS (coordinates hg19) on ChIPseq for CTBP2 ; retroviral experiment
S6E	chip_seq	ZENODO	10.5281/zenodo.10650341	CTBP2UntreatedTrackannot_PeaksToGenes.txt	tsv	CTBP2 peaks annotated to genes using putative regulatory elements (RE) or the nearest protein-coding gene
S6B	chip_seq	ZENODO	10.5281/zenodo.10650341	ChIPseq_DiffBind_IndPLDLS_EVI1_CTBP2.zip	zipped folder [csv files]	DiffBind results of ChIP-seq for EVI1 and CTBP2 on MUTZ3 with dox-inducible expression of 4xPLDLS (Dox vs No dox); folder contains design table
S6C	rna_seq	GEO	GSE236010	Raw FASTQ files and quant.sf	various
	rna_seq	ZENODO	10.5281/zenodo.10650341	deseq2_apeGLMLog2FC_PLDLSvsPLASS.txt	text	Results of DEseq2 analysis
2A, 3A	alphafold_predicted_structures	ZENODO	10.5281/zenodo.10650341	AlphaFold_Predictions.zip	zipped_folder [pdb, txt and fasta files]	predicted PDB structures by alphafold (also contains .fasta file which was used to perform predictions, as well as .txt files with all interacting residues per structure)
S5B	alphafold_predicted_structures	ZENODO	10.5281/zenodo.10650341	AlphaFold_Predictions_PLDLSProteome.zip	zipped_folder [pdb, txt and fasta files]	predicted PDB structures by alphafold (also contains .fasta file which was used to perform predictions, as well as .txt files with all interacting residues per structure)
2B	chimerax_python_scripts	github*	Github	alphafold_quantResidues/AlphaFold_python_cmds_chimerax_*.py	.py script	python script to iterate over alphafold structures with different chimerax commands (interfaces (the default), interfaces with no minimal area (noMinArea) and hbonds
	chimerax_r_scripts	github*	Github	alphafold_quantResidues/alphafold_quant_int_res_gitversion.rmd	.RMD	R script to process and summarise the output of the python scripts
	chimerax_contacts	github*	Github	alphafold_quantResidues/chimerax_contacts_*.txt	text	Concatenated output of python scripts (summarised in R script) with for each chimerax command, for each structure, all contacts identified with ChimeraX
4C, 5B	flow_cytometry	ZENODO	10.5281/zenodo.10650341	FlowCytometry_Gating.pdf	PDF	full gating
5C, 5F, S7C, S7D	flow_cytometry	ZENODO	10.5281/zenodo.10650341	FlowCytometry_SB1690_MixExperiments_FrequencyTables.xlsx	xlsx	frequency tables
5D, S7B	flow_cytometry	ZENODO	10.5281/zenodo.10650341	FlowCytometry_MUTZ3_MixExp_GatingAndFrequencies.zip	zipped_folder [pdf and csv files]	frequency tables and gating (PDF file)
5H	luciferase_outgrowth	ZENODO	10.5281/zenodo.10650341	LuciferaseSize_MUTZ3_ScaffoldMice.xlsx	.xlsx
S2J, S7A	cell_counts	ZENODO	10.5281/zenodo.10650341	cell_counts.zip	zipped folder [.pfzx & .csv & .pdf]	cell counts for SB1690CB (outgrowth experiment) and mouse BM + EV, PLDLS or PLASS
3D, S1A, S1B, S2J, S3C, S4E	western_blot	ZENODO	10.5281/zenodo.10650341	WesternBlots_full.pdf	PDF	all western blots with crop marks indicated
2D, 2E, S4C, S4D, 3C	mappit_data	ZENODO	10.5281/zenodo.10650341	mappit.zip	zipped folder [.pfzx & .xlsx]	all mappit experiments and analysis; prism files contain analysis, all data and analysis tables are exported to CSV in separate folders
S4B	mappit_data	ZENODO	10.5281/zenodo.10650341	MAPPIT_CTBP2_Mutants.zip	zipped folder [.pfzx & .csv & .pdf]	MAPPIT experiments and analysis; prism files contain analysis, all data and analysis tables are exported to CSV in separate folders
2F, 4B, 5A	colony_assay	ZENODO	10.5281/zenodo.10650341	colony_assays.zip	zipped folder [.pfzx & .csv]	all colony assays and resulting analysis in GraphPad prism. To perform all in group/between group-ANOVAs it was neccesary to transpose the data so each data table is duplicated. CSV exports are provided as universal data format
S5A	protein_alignments	ZENODO	10.5281/zenodo.10650341	ProteinAlignment_PLDLS_[PLDLS_35AA.fasta/FullProteinSeqs.fasta]	.fasta	seqeunces of PLDLS containing proteins; the full protein sequence, and the extracted sequence used for AlphaFold & protein alignment
S5A, S5B	protein_alignments	github*	Github	PLDLS_ProteinAlignment	.RMD & various other formats	all data + script on how to generate the protein alignment shown in S5.
*all github data is also uploaded in 1 ZIP file in the ZENODO repository called GITHUB.zip

## Sheet: GEO_perfigure
dataType	figure panel	bamfile_index	name	cells	factor	treatment	protocol	timepoint	sequencing	replicate	filename
chipseq_track	1C , 1D, 3F, S3A, S3B	1	MUTZ3_EVI1	MUTZ3	EVI1	untreated	DSG double-crosslink		hiseq2500		EVI1_Mutz3.bam
chipseq_track	1C , 1D, S3A, S3B, S6E	2	MUTZ3_CTBP2	MUTZ3	CTBP2	untreated	Single crosslink		hiseq2500		CTBP_Mutz3.bam
chipseq_track	1C , 1D, S3A, S3B	3	MUTZ3_H3K27Ac	MUTZ3	H3K27Ac	untreated	Histone		novaseq		MUTZ3E7_sgRNA8_H3K27AC_ABCAM_201224_A00383_0111_AHTCVMDRXX.bam
chipseq_track	1C , 1D, S3A, S3B	4	MUTZ3_H3K27Me3	MUTZ3	H3K27Me3	untreated	DSG double-crosslink		novaseq		MUTZ3_H3K27ME3_DSG_S8_220815_A00383_0294_BHT75NDRXY.bam
chipseq_track	1C , 1D, S3A, S3B	5	MUTZ3_H3K9Me3	MUTZ3	H3K9Me3	untreated	DSG double-crosslink		novaseq		MUTZ3_H3K9ME3_DSG_S9_220815_A00383_0294_BHT75NDRXY.bam
chipseq_track	1C , 1D, S3A, S3B	6	MUTZ3_MYB	MUTZ3	MYB	untreated	DSG double-crosslink		novaseq		MUTZ37_ENH8_MYB_190723_A00383_0039_AHKKNLDMXX.bam
chipseq_track	1C , 1D, S3A, S3B	7	MUTZ3_P300	MUTZ3	P300	untreated	DSG double-crosslink		novaseq		MUTZ3_P300_DSG_191218_A00383_0055_BHMWTCDMXX.bam
chipseq_track	1C , 1D, S3A, S3B	8	MUTZ3_RUNX1	MUTZ3	RUNX1	untreated	DSG double-crosslink		novaseq		MUTZ37_NEG10_RUNX_191218_A00383_0055_BHMWTCDMXX.bam
chipseq_track	1C , 1D, S3A, S3B	9	MUTZ3_ERG	MUTZ3	ERG	untreated	DSG double-crosslink		novaseq		MUTZ_3E7_ENH8_ERG_210223_A00383_0117_AHWTHVDMXX.bam
chipseq_track	1E	10	MOLM1_EVI1	MOLM1	EVI1	untreated	DSG double-crosslink		hiseq2500		EVI1_Molm1.bam
chipseq_track	1E	11	MOLM1_CTBP2	MOLM1	CTBP2	untreated	Single crosslink		hiseq2500		CTBP2_MOLM1_CL25_NO_DOX.bam
chipseq_track	1E	12	MOLM1_CTBP2	MOLM1	CTBP2	dox	Single crosslink		hiseq2500		CTBP2_MOLM1_CL25_DOX.bam
chipseq_track	3F, S6A, S6C	13	CTBP_1390_Mutz3	MUTZ3	CTBP2	PLASS_control	Single crosslink		hiseq2500	rep1	CTBP_1390_Mutz3.bam
chipseq_track	3F, S6A, S6C	14	CTBP_1391_Mutz3	MUTZ3	CTBP2	PLDLS	Single crosslink		hiseq2500	rep1	CTBP_1391_Mutz3.bam
chipseq_track	3F, S6A, S6C	15	MUTZ3_1390_CTBP2_IP_EXP2	MUTZ3	CTBP2	PLASS_control	Single crosslink		hiseq2500	rep2	MUTZ3_1390_CTBP2_IP_EXP2.bam
chipseq_track	3F, S6A, S6C	16	MUTZ3_1391_CTBP2_IP_EXP2	MUTZ3	CTBP2	PLDLS	Single crosslink		hiseq2500	rep2	MUTZ3_1391_CTBP2_IP_EXP2.bam
chipseq_track	3G	17	EVI1_2747	inv(3) patient	EVI1	untreated	DSG double-crosslink		hiseq2500		EVI1_2747.bam
chipseq_track	3G, S6B	18	MUTZ3_1675_4xPLDLS_DOX_CTBP2_REPLI1	MUTZ3	CTBP2	dox	DSG double-crosslink	72hrs		REPLI1	MUTZ3_1675_4xPLDLS_DOX_CTBP2_REPLI1.bam
chipseq_track	3G, S6B	19	MUTZ3_1675_4xPLDLS_DOX_CTBP2_REPLI2	MUTZ3	CTBP2	dox	DSG double-crosslink	72hrs		REPLI2	MUTZ3_1675_4xPLDLS_DOX_CTBP2_REPLI2.bam
chipseq_track	3G, S6B	20	MUTZ3_1675_4xPLDLS_DOX_EVI1_REPLI1	MUTZ3	EVI1	dox	DSG double-crosslink	72hrs		REPLI1	MUTZ3_1675_4xPLDLS_DOX_EVI1_REPLI1.bam
chipseq_track	3G, S6B	21	MUTZ3_1675_4xPLDLS_DOX_EVI1_REPLI2	MUTZ3	EVI1	dox	DSG double-crosslink	72hrs		REPLI2	MUTZ3_1675_4xPLDLS_DOX_EVI1_REPLI2.bam
chipseq_track	3G, S6B	22	MUTZ3_1675_4xPLDLS_CTBP2_REPLI1	MUTZ3	CTBP2	untreated	DSG double-crosslink	72hrs		REPLI1	MUTZ3_1675_4xPLDLS_CTBP2_REPLI1.bam
chipseq_track	3G, S6B	23	MUTZ3_1675_4xPLDLS_CTBP2_REPLI2	MUTZ3	CTBP2	untreated	DSG double-crosslink	72hrs		REPLI2	MUTZ3_1675_4xPLDLS_CTBP2_REPLI2.bam
chipseq_track	3G, S6B	24	MUTZ3_1675_4xPLDLS_EVI1_REPLI1	MUTZ3	EVI1	untreated	DSG double-crosslink	72hrs		REPLI1	MUTZ3_1675_4xPLDLS_EVI1_REPLI1.bam
chipseq_track	3G, S6B	25	MUTZ3_1675_4xPLDLS_EVI1_REPLI2	MUTZ3	EVI1	untreated	DSG double-crosslink	72hrs		REPLI2	MUTZ3_1675_4xPLDLS_EVI1_REPLI2.bam
chipseq_peaks	1C, 1D, S4B	1	MUTZ3_EVI1	MUTZ3	EVI1	untreated					EVI1_Mutz3_peaks.narrowPeak
chipseq_peaks	S3A, S3B, S4C, S4D, S6E	2	MUTZ3_CTBP2	MUTZ3	CTBP2	untreated					CTBP_Mutz3_peaks.narrowPeak
chipseq_peaks	1E	11	MOLM_CTBP2	MOLM1	CTBP2	untreated					CTBP2_MOLM1_CL25_NO_DOX_peaks.narrowPeak
chipseq_peaks	3F, S6A	13	CTBP_1390_Mutz3	MUTZ3	CTBP2	PLASS_control				rep1	CTBP_1390_Mutz3_peaks.narrowPeak
chipseq_peaks	3F, S6A	15	MUTZ3_1390_CTBP2_IP_EXP2	MUTZ3	CTBP2	PLASS_control				rep2	MUTZ3_1390_CTBP2_IP_EXP2_peaks.narrowPeak
chipseq_peaks	3G, S6B	18	MUTZ3_1675_4xPLDLS_DOX_CTBP2_REPLI1	MUTZ3	CTBP2	dox		72hrs		REPLI1	MUTZ3_1675_PLDLSinh_CTBP2_dox_REPLI1_peaks.narrowPeak
chipseq_peaks	3G, S6B	19	MUTZ3_1675_4xPLDLS_DOX_CTBP2_REPLI2	MUTZ3	CTBP2	dox		72hrs		REPLI2	MUTZ3_1675_PLDLSinh_CTBP2_dox_REPLI2_peaks.narrowPeak
chipseq_peaks	3G, S6B	20	MUTZ3_1675_4xPLDLS_DOX_EVI1_REPLI1	MUTZ3	EVI1	dox		72hrs		REPLI1	MUTZ3_1675_PLDLSinh_EVI1_dox_REPLI1_peaks.narrowPeak
chipseq_peaks	3G, S6B	21	MUTZ3_1675_4xPLDLS_DOX_EVI1_REPLI2	MUTZ3	EVI1	dox		72hrs		REPLI2	MUTZ3_1675_PLDLSinh_EVI1_dox_REPLI2_peaks.narrowPeak
chipseq_peaks	3G, S6B	22	MUTZ3_1675_4xPLDLS_CTBP2_REPLI1	MUTZ3	CTBP2	untreated		72hrs		REPLI1	MUTZ3_1675_PLDLSinh_CTBP2_untreated_REPLI1_peaks.narrowPeak
chipseq_peaks	3G, S6B	23	MUTZ3_1675_4xPLDLS_CTBP2_REPLI2	MUTZ3	CTBP2	untreated		72hrs		REPLI2	MUTZ3_1675_PLDLSinh_CTBP2_untreated_REPLI2_peaks.narrowPeak
chipseq_peaks	3G, S6B	24	MUTZ3_1675_4xPLDLS_EVI1_REPLI1	MUTZ3	EVI1	untreated		72hrs		REPLI1	MUTZ3_1675_PLDLSinh_EVI1_untreated_REPLI1_peaks.narrowPeak
chipseq_peaks	3G, S6B	25	MUTZ3_1675_4xPLDLS_EVI1_REPLI2	MUTZ3	EVI1	untreated		72hrs		REPLI2	MUTZ3_1675_PLDLSinh_EVI1_untreated_REPLI2_peaks.narrowPeak
chipseq_input		1, 4-9	MUTZ3_EVI1	MUTZ3	EVI1	untreated	DSG double-crosslink				EVI1_input_Mutz3.bam
chipseq_input		2	MUTZ3_CTBP2	MUTZ3	CTBP2	untreated	Single crosslink				input_Mutz3_CTBP.bam
chipseq_input		11, 12	MOLM_CTBP2	MOLM1	CTBP2	untreated	Single crosslink				CTBP2_input_MOLM1_CL25_DOX.bam
chipseq_input		13, 14	CTBP_1390_Mutz3	MUTZ3	CTBP2	PLASS_control	Single crosslink			rep1	input_1390_Mutz3_CTBP.bam
chipseq_input		15, 16	MUTZ3_1390_CTBP2_IP_EXP2	MUTZ3	CTBP2	PLASS_control	Single crosslink			rep2	MUTZ3_1390_CTBP2_INPUT_EXP2.bam
chipseq_input		18-21	MUTZ3_1675_DOX_input	MUTZ3_1675_pCW-4xPLDLS	EVI1 & CTBP2	doxycycline	DSG double-crosslink	72hrs			MUTZ3_1675_4xPLDLS_DOX_INPUT.bam
chipseq_input		22-25	MUTZ3_1675_untreated_input	MUTZ3_1675_pCW-4xPLDLS	EVI1 & CTBP2	untreated	DSG double-crosslink	72hrs			MUTZ3_1675_4xPLDLS_INPUT.bam
RNAseq	S6D	26	MUTZ3_1390_72HRS_EXP1	MUTZ3		PLASS_mut		72hrs		rep1	MUTZ3_1390_72HRS_EXP1.bam
RNAseq	S6D	26	MUTZ3_1390_72HRS_EXP2	MUTZ3		PLASS_mut		72hrs		rep2	MUTZ3_1390_72HRS_EXP2.bam
RNAseq	S6D	26	MUTZ3_1391_72HRS_EXP1	MUTZ3		PLDLS_inh		72hrs		rep1	MUTZ3_1391_72HRS_EXP1.bam
RNAseq	S6D	26	MUTZ3_1391_72HRS_EXP2	MUTZ3		PLDLS_inh		72hrs		rep2	MUTZ3_1391_72HRS_EXP2.bam
RNAseq	S6D	26	MUTZ3_873_72HRS_EXP1	MUTZ3		Empty_vector		72hrs		rep1	MUTZ3_873_72HRS_EXP1.bam
RNAseq	S6D	26	MUTZ3_873_72HRS_EXP2	MUTZ3		Empty_vector		72hrs		rep2	MUTZ3_873_72HRS_EXP2.bam

## Sheet: oligos
Primer	Sequence	application
FW PBGD	GGCAATGCGGCTGCAA	RT-qPCR
RV PBGD	GGGTACCCACGCGAATCAC	RT-qPCR
FW HPRT	AGCCTAAGATGAGCGCAAGT	RT-qPCR
RV HPRT	ATGGCCACAGGACTAGAACA	RT-qPCR
FW human EVI1	AGTGCCCTGGAGATGAGTTG	RT-qPCR
RV human EVI1	TTTGAGGCTATCTGTGAAGTGC	RT-qPCR
FW mouse EVI1	CCAATCTTGACAGACACCTTGAA	RT-qPCR
RV mouse EVI1	GGTTGCTGTTCCCGATGAAATT	RT-qPCR
shEVI1 # 1147	GCACTACGTCTTCCTTAAATA	shRNA KD (Mission TRC)	TRCN0000002529
shEVI1 # 1150	TGCAGGGTCACTCATCTAAAG	shRNA KD (Mission TRC)	TRCN0000002532
shCTBP2 # 1157	GCCTTTGGATTCAGCGTCATA	shRNA KD (Mission TRC)	TRCN0000013744
shCTBP2 # 1159	CCTGAGAGTGATCGTGCGGAT	shRNA KD (Mission TRC)	TRCN0000013746
shControl #378	CCGGCAACAAGATGAAGAGCACCAACTC	shRNA KD (Mission TRC)	Sigma #SHC002
	GAGTTGGTGCTCTTCATCTTGTTGTTTT

## Sheet: chipseq_antibodies_protocols
chip	ab	protocol
EVI1	Cell Signaling, cat 2593	Double-crosslink DSG
CTBP2	BD, 612044	Single-crosslink TF (Formerly-p300 protocol)	Newest CTBP2 tracks (MUTZ3_1675_...) are also performed on DSG double crosslink protocol
H3K27Ac	Abcam, catalog no. ab4729	Upstate (histone)
H3K27Me3	H3K27ME3 Diagenode cat no C15410195, lot A0824D	Double-crosslink DSG
H3K9Me3	H3K9ME3, Diagenode, cat no C15410193, lot A2217P	Double-crosslink DSG
MYB	Millipore, catalog no. 05-175	Double-crosslink DSG
P300	Diagenode, #C15200211	Double-crosslink DSG
RUNX1	Abcam cat AB23980, lot GR3364239-1	Double-crosslink DSG
ERG	Santa-cruz Erg-1/2/3 Antibody (D-3): sc-271048	Double-crosslink DSG

## Sheet: ColonyAssays_WithinGroup
Results of two-way ANOVA on within-group comparisons for Fig 4B.
Mouse bone marrow
Šídák's multiple comparisons test	Predicted (LS) mean diff,	95,00% CI of diff,	Below threshold?	Summary	Adjusted P Value
4x PLASS (control) - 4x PLDLS (inhibitor)
lin- mBM	29	-46,80 to 104,8	No	ns	0.6323
E2A-PBX transformed mBM	-0.5	-54,10 to 53,10	No	ns	>0,9999
EVI1 transformed mBM	40	2,099 to 77,90	Yes	*	0.039
Results of two-way ANOVA on within-group comparisons for Fig 5A.
Human cell lines
Šídák's multiple comparisons test	Predicted (LS) mean diff,	95,00% CI of diff,	Below threshold?	Summary	Adjusted P Value
PLASS (mock) - PLDLS (inhibitor)
HL60	30.06	-8,789 to 68,92	No	ns	0.1276
SB1690	80.65	48,93 to 112,4	Yes	***	0.0005
MUTZ3	66.72	39,25 to 94,19	Yes	***	0.0006
